# Supplementary material for: Sex Differences in the Physiological Network of Healthy Young Subjects
Source: Front Physiol. 2021 May 11;12:678507. doi: 10.3389/fphys.2021.678507 (PMC8144508; doi:10.3389/fphys.2021.678507)
Supplement: Supplementary file 2 [file Data_Sheet_1.CSV]

D1	P0	P1	DP0	DP1	T0	T1	T2	B0	B1	DB1	B2	B3	B4	B6	B7	B8	B9	DB2	DB3	B10	B11	DB4	DB5	M1	M2	M3	M4	M5	M6	M7	M8	M9	M10	M12	M13	M17	M18	M19	M20	M21	M22	DM0	DM1	DM2	DM3	DM4	H0	H1	DH1
age	systolic blood pressure	diastolic blood pressure	pulse pressure	mean arterial pressure	axillary temperature	tympanic temperature	wrist temperature	weight	height	body mass index	waist circumference	hip circumference	arm circumference	triceps plycometry	biceps plycometry	suprailiac plycometry	subescapular plycometry	waist to hip ratio	waist to height ratio	body fat percentage	body water	body fat	total body water	triglycerides	total cholesterol	HDL	LDL	glucose	basal insulin	urea	BUN	uric acid	creatinine	HbA1c	C-reactive protein	Calcium	Phosphorus	total bilirrubin	direct bilirrubin	indirect bilirrubin	aspartate aminotransferase	HOMA	estimated glomerular filtration rate	eAG (in mg/dl)	eAG-Fasting glucose	BUN/Creatinine ratio	leukocytes	neutrophils	total neutrophils percentage
years old	mmHg	mmHg	mmHg	mmHg	°C	°C	°C	kg	m	kg/m2	cm	cm	cm	cm	cm	cm	cm	-	-	%	%	kg	kg	mg/dL	mg/dL	mg/dL	mg/dL	mg/dL	uUI/mL	mg/dL	mg/dL	mg/dL	mg/dL	%	mg/L	mmol/L	mmol/L	mg/dL	mg/dL	mg/dL	IU/L	-	ml/min	28.7 x HbA1c — 46.7	-	-	109/L	109/L	%
	100	70	30	80	36.8	36.8	35.6	48.6	1.53	20.76124567	65	87	21	13	7	15	10	0.747126437	0.424836601	31.8	-	15.4548		-	-	-	-	-	-	-	-	-	-	-	-	-	-	-	-	-	-	-	-	-	-	-	-	-	-
	112	80	32	90.66666667	36.7	36.8	35.4	50.6	1.56	20.79224195	72	89	24	19	14	16	22	0.808988764	0.461538462	32.8	-	16.5968		-	-	-	-	-	-	-	-	-	-	-	-	-	-	-	-	-	-	-	-	-	-	-	-	-	-
	120	60	60	80	36.6	36.7	35.8	56.6	1.615	21.70058181	75	103	28	10	6	13	13	0.72815534	0.464396285	33.4	-	18.9044		-	-	-	-	-	-	-	-	-	-	-	-	-	-	-	-	-	-	-	-	-	-	-	-	-	-
	120	80	40	93.33333333	36.8	36.6	35.4	64.8	1.605	25.15503537	70	95	26	18	12	21	21	0.736842105	0.436137072	38	-	24.624		-	-	-	-	-	-	-	-	-	-	-	-	-	-	-	-	-	-	-	-	-	-	-	-	-	-
18	110	70	40	83.33333333	36.4	36.1	35	66.3	1.63	24.95389364	80	103	28	12	2	12	8	0.776699029	0.490797546	28.4	52.2	18.8292	34.6086	-	-	-	-	-	-	-	-	-	-	-	-	-	-	-	-	-	-	-	-	-	-	-	-	-	-
18	100	58	42	72	36.4	36.6	35.5	43.7	1.54	18.42637882	60	76	23	23	5	12	15	0.789473684	0.38961039	25.4	-	11.0998		-	-	-	-	-	-	-	-	-	-	-	-	-	-	-	-	-	-	-	-	-	-	-	-	-	-
18	110	70	40	83.33333333	36.2	36.5	35.4	54.2	1.64	20.15169542	75	97	24	20	10	20	24	0.773195876	0.457317073	21	57.6	11.382	31.2192	46	106	43	51.3	78	6.6	19	9	4.2	0.61	5.2	0.302	-	-	-	-	-	-	1.271111111	116.223398	102.54	24.54	14.75409836	5.65	2.37865	42.1
18	108	70	38	82.66666667	36.8	36.8	34.8	56.2	1.565	22.94603395	73	92	26	26	16	17	18	0.793478261	0.466453674	36.4	-	20.4568		102	172	61.8	94.5	77	9.14	32.1	15	4.5	0.94	5.6	0.323	-	-	-	-	-	-	1.737728395	88.85071364	114.02	37.02	15.95744681	-	-	-
18	110	70	40	83.33333333	35.7	-	-	52.7	1.555	21.79464646	74	94	24	12	7	15	17	0.787234043	0.475884244	35.2	-	18.5504		150	118	60.7	50.2	85	7.6	19.26	9	4.3	0.87	5.4	0.323	-	-	-	-	-	-	1.595061728	112.2946051	108.28	23.28	10.34482759	-	-	-
18	108	60	48	76	35.5	-	-	48.7	1.665	17.56711667	67	87	22	10	7	10	12	0.770114943	0.402402402	23.6	-	11.4932		84	171	64.7	103.4	78	2.97	40.66	19	4.7	0.84	5.2	0.323	-	-	-	-	-	-	0.572	113.5985639	102.54	24.54	22.61904762	-	-	-
18	100	70	30	80	36.4	36.8	35.4	44.4	-	-	68	88	22	18	14	16	20	0.772727273	-	30.1	-	13.3644		67	115	41.2	66.2	85	4.68	29.96	14	3.3	0.83	5.4	0.323	-	-	-	-	-	-	0.982222222	114.0470442	108.28	23.28	16.86746988	-	-	-
18	106	70	36	82	36.8	36.9	35.6	51.2	1.505	22.60460701	65	86	22	15	10	16	20	0.755813953	0.431893688	32.8	-	16.7936		76	143	52	83.1	74	6.55	29.96	14	5.4	0.72	5	0.323	-	-	-	-	-	-	1.196790123	119.5083733	96.8	22.8	19.44444444	-	-	-
18	110	70	40	83.33333333	36.1	-	-	45.9	1.485	20.81420263	65	85	23	15	10	9	15	0.764705882	0.437710438	32.6	-	14.9634		70	168	60.1	96.9	79	5.07	32.1	15	6.3	0.7	5.3	0.043	-	-	-	-	-	-	0.988962963	120.6211518	105.41	26.41	21.42857143	-	-	-
18	110	70	40	83.33333333	35.8	36.8	36.1	48.2	1.525	20.72561139	73	88	20	15	5	15	14	0.829545455	0.478688525	32.6	-	15.7132		-	-	-	-	-	-	-	-	-	-	-	-	-	-	-	-	-	-	-	-	-	-	-	-	-	-
18	110	70	40	83.33333333	36.2	-	-	48.8	1.453	23.11471768	69	88	23	21	12	18	18	0.784090909	0.47487956	34.2	-	16.6896		-	-	-	-	-	-	-	-	-	-	-	-	-	-	-	-	-	-	-	-	-	-	-	-	-	-
18	90	60	26	70	36.4	-	-	54.5	1.6	21.2890625	66	88	22	14	10	18	21	0.75	0.4125	34.3	-	18.6935		-	-	-	-	-	-	-	-	-	-	-	-	-	-	-	-	-	-	-	-	-	-	-	-	-	-
18	110	70	40	83.33333333	36.5	-	-	57.3	1.605	22.24357295	72	94	24	24	14	15	21	0.765957447	0.448598131	34.2	-	19.5966		-	-	-	-	-	-	-	-	-	-	-	-	-	-	-	-	-	-	-	-	-	-	-	-	-	-
18	96	70	26	78.66666667	37.2	36.8	36.3	73.2	1.73	24.45788366	76	102	25	24	12	20	18	0.745098039	0.439306358	36.3	-	26.5716		-	-	-	-	-	-	-	-	-	-	-	-	-	-	-	-	-	-	-	-	-	-	-	-	-	-
18	110	70	40	83.33333333	36.5	36.9	35.1	58	1.63	21.8299522	71	95	27	8	2	8	4	0.747368421	0.435582822	23.4	55.9	13.572	32.422	72	146	51	92.6	85	3.04	24	11	5.3	0.84	5.3	-	-	-	-	-	-	-	0.638024691	113.579545	105.41	20.41	13.0952381	9.35	6.171	66
18	110	60	50	76.66666667	37.2	35.7	35.6	53.6	1.61	20.67821458	63	94	23	18	10.2	22	20	0.670212766	0.391304348	25.4	54.4	13.6144	29.1584	-	-	-	-	-	-	-	-	-	-	-	-	-	-	-	-	-	-	-	-	-	-	-	-	-	-
18	110	70	40	83.33333333	36.7	36.4	35	59.1	1.63	22.24396853	76	92	29	31	20	21	25	0.826086957	0.466257669	25.8	54.1	15.2478	31.9731	-	-	-	-	-	-	-	-	-	-	-	-	-	-	-	-	-	-	-	-	-	-	-	-	-	-
18	110	70	40	83.33333333	36.4	36.6	34.8	58.8	1.6	22.96875	72	93	29	18	12	12	18	0.774193548	0.45	25.4	54.4	14.9352	31.9872	-	-	-	-	-	-	-	-	-	-	-	-	-	-	-	-	-	-	-	-	-	-	-	-	-	-
18	110	60	50	76.66666667	36.5	36.8	36.6	46.1	1.5	20.48888889	76	91	24	18	8	10	14	0.835164835	0.506666667	23.5	55.8	10.8335	25.7238	-	-	-	-	-	7.14	-	-	-	-	-	0.302	-	-	-	-	-	-	-	-	-	-	-	-	-	-
18	100	70	30	80	36.7	36.4	35.9	57.6	1.58	23.07322544	80	95	27	26	12	18	28	0.842105263	0.506329114	26.7	53.5	15.3792	30.816	-	-	-	-	-	-	-	-	-	-	-	-	-	-	-	-	-	-	-	-	-	-	-	-	-	-
18	108	60	48	76	36.3	37.1	35.4	50.8	1.53	21.70105515	72	90	26	18	20	22	26	0.8	0.470588235	26.4	53.7	13.4112	27.2796	-	-	-	-	-	-	-	-	-	-	-	-	-	-	-	-	-	-	-	-	-	-	-	-	-	-
19	120	70	50	86.66666667	36.5	36.7	-	60.2	1.65	22.11202938	75	99	24	22	10	28	22	0.757575758	0.454545455	27.3	53	16.4346	31.906	-	-	-	-	-	-	-	-	-	-	-	-	-	-	-	-	-	-	-	-	-	-	-	-	-	-
19	110	70	40	83.33333333	36.9	36.4	35.6	59	1.57	23.93606231	76	103	30	18	5	10	14	0.737864078	0.484076433	27.6	52.8	16.284	31.152	91	148	63.3	73.7	80	8.73	26	12	5	0.63	4.9	0.302	-	-	-	-	-	-	1.724444444	124.2937081	93.93	13.93	19.04761905	-	-	-
19	100	80	20	86.66666667	36.7	35.5	35	53.9	1.65	19.7979798	72	95	25	10	2	6	6	0.757894737	0.436363636	20.6	57.9	11.1034	31.2081	-	-	-	-	-	-	-	-	-	-	-	-	-	-	-	-	-	-	-	-	-	-	-	-	-	-
19	118	80	38	92.66666667	36.5	-	-	61	1.62	23.24340802	77	98	25	15	6	13	20	0.785714286	0.475308642	35.3	-	21.533		115	168	66.4	97.6	80	8.02	32.1	15	5.7	0.81	5.5	0.323	-	-	-	-	-	-	1.584197531	114.1611681	111.15	31.15	18.51851852	-	-	-
19	116	70	46	85.33333333	37.1	-	-	69.8	1.619	26.62942108	79	100	27	22	16	28	24	0.79	0.487955528	42.8	-	29.8744		-	-	-	-	-	-	-	-	-	-	-	-	-	-	-	-	-	-	-	-	-	-	-	-	-	-
19	90	60	30	70	36.4	36.5	36.7	45.3	1.47	20.96348744	70	89	21	15	8	14	24	0.786516854	0.476190476	31.5	-	14.2695		-	-	-	-	-	-	-	-	-	-	-	-	-	-	-	-	-	-	-	-	-	-	-	-	-	-
19	-	-	-	-	-	-	-	-	-	-	-	-	-	-	-	-	-	-	-	-	-	-	-	61	149	63.4	71.4	90	6.73	26	12	-	0.77	5.2	0.302	-	-	-	-	-	-	1.495555556	115.9437071	102.54	12.54	15.58441558	-	-	-
19	100	70	30	80	-	-	-	48.6	1.59	19.2239231	68	91	23	10	2	8	12	0.747252747	0.427672956	20.2	58.2	9.8172	28.2852	105	148	-	-	79	7.7	23	10.74766355	4.43	0.68	4.9	-	9.5	4.3	0.63	0.24	0.39	17	1.501975309	120.724589	93.93	14.93	15.80538758	5.4	2.8836	53.4
19	100	60	40	73.33333333	36	36.6	35.5	51.9	1.52	22.46364266	74	94	25	22	18	12	20	0.787234043	0.486842105	26.3	53.7	13.6497	27.8703	-	-	-	-	-	-	-	-	-	-	-	-	-	-	-	-	-	-	-	-	-	-	-	-	-	-
19	94	70	24	78	-	-	-	49.7	1.54	20.95631641	72.5	96	26	18	10	12	18	0.755208333	0.470779221	23.6	55.7	11.7292	27.6829	75	166	-	-	77	8.9	22	10.28037383	4.83	0.83	4.9	-	9.7	4	0.2	0.11	0.09	18	1.692098765	113.0374977	93.93	16.93	12.38599257	7	3.2144	45.92
19	-	-	-	-	-	-	-	-	-	-	-	-	-	-	-	-	-	-	-	-	-	-	-	63	150	-	-	78	5	22	10.28037383	4.78	0.74	5.1	-	10.1	4.6	0.97	0.31	0.66	24	0.962962963	117.3581715	99.67	21.67	13.89239707	5.6	3.1024	55.4
19	100	70	30	80	36.5	36.2	35.6	57.1	1.72	19.3009735	69	83	24	5	0	2	2	0.831325301	0.401162791	17.7	60	10.1067	34.26	-	-	-	-	-	-	-	-	-	-	-	-	-	-	-	-	-	-	-	-	-	-	-	-	-	-
19	95	70	25	78.33333333	35.5	36.2	35.9	45.7	1.56	18.77876397	68	87	22	10	12	20	32	0.781609195	0.435897436	22.5	56.5	10.2825	25.8205	110	178	60.6	99	80	7.3	24	11	4.1	0.55	5	0.302	-	-	-	-	-	-	1.441975309	119.2171979	96.8	16.8	20	5.34	2.4831	46.5
19	-	-	-	-	-	-	-	-	-	-	-	-	-	-	-	-	-	-	-	-	-	-	-	52	172	-	-	72	3.6	39	18.22429907	4.38	0.87	4.7	-	9.4	3.8	0.22	0.1	0.12	25	0.64	111.1207854	88.19	16.19	20.94747019	5.1	2.193	43
20	100	60	40	73.33333333	-	-	-	52	1.56	21.36752137	72	96	26	9	3	8	10	0.75	0.461538462	24.3	55.2	12.636	28.704	-	-	-	-	-	-	-	-	-	-	-	-	-	-	-	-	-	-	-	-	-	-	-	-	-	-
20	90	60	30	70	-	-	-	60.2	1.64	22.38251041	79	97	26	20	4	18	10	0.81443299	0.481707317	27.9	52.6	16.7958	31.6652	-	-	-	-	-	-	-	-	-	-	-	-	-	-	-	-	-	-	-	-	-	-	-	-	-	-
20	90	70	20	76.66666667	-	-	-	53.7	1.51	23.55159861	76	97	27	13	10	11	17	0.783505155	0.503311258	28	52.5	15.036	28.1925	-	-	-	-	-	-	-	-	-	-	-	-	-	-	-	-	-	-	-	-	-	-	-	-	-	-
20	110	80	30	90	-	-	-	60.6	1.55	25.22372529	78	100	28	20	20	34	30	0.78	0.503225806	29.5	51.4	17.877	31.1484	89	178	-	-	79	8.1	20	9.345794393	4.69	0.74	4.8	-	8.9	4.1	0.57	0.21	0.36	19	1.58	116.9365689	91.06	12.06	12.62945188	6.22	3.38057	54.35
20	110	60	50	76.66666667	36.8	36.3	34.9	46.5	-	-	71	87	24	12	20	20	24	0.816091954	-	21.2	57.5	9.858	26.7375	-	-	-	-	-	-	-	-	-	-	-	-	-	-	-	-	-	-	-	-	-	-	-	-	-	-
20	-	-	-	-	-	-	-	-	-	-	-	-	-	-	-	-	-	-	-	-	-	-	-	153	159	-	-	75	6.1	22	10.28037383	4.11	0.76	4.7	-	9.6	3.9	0.9	0.3	0.6	25	1.12962963	115.8392484	88.19	13.19	13.52680767	-	-	-
20	106	80	26	88.66666667	36	36.8	35.3	60.1	1.635	22.48220782	73	94	26	20	14	20	25	0.776595745	0.44648318	33.5	-	20.1335		-	-	-	-	-	-	-	-	-	-	-	-	-	-	-	-	-	-	-	-	-	-	-	-	-	-
20	120	80	40	93.33333333	36.8	36.6	36.8	65	1.57	26.37023814	77	98	26	20	12	26	24	0.785714286	0.49044586	39.4	-	25.61		-	-	-	-	-	-	-	-	-	-	-	-	-	-	-	-	-	-	-	-	-	-	-	-	-	-
20	100	60	40	73.33333333	-	-	-	51	1.56	20.9566075	74	93.5	25.5	18	12	12	12	0.79144385	0.474358974	23.8	55.6	12.138	28.356	61	165	-	-	86	6.8	27	12.61682243	3.78	0.75	4.9	-	9.4	3.9	0.38	0.15	0.23	18	1.443950617	116.1236781	93.93	7.93	16.82242991	7.44	3.870288	52.02
20	90	60	30	70	-	-	-	57.2	1.53	24.43504635	74	97	28	18	10	10	12	0.762886598	0.483660131	28	52.5	16.016	30.03	88	150	-	-	76	5.1	22	10.28037383	4.06	0.75	4.6	-	9.3	4.6	0.61	0.22	0.39	15	0.957037037	116.0052909	85.32	9.32	13.70716511	4.8	3.0864	64.3
20	110	70	40	83.33333333	-	-	-	54.7	1.56	22.47698882	78	94	27	20	10	12	20	0.829787234	0.5	14.5	62.4	7.9315	34.1328	-	-	-	-	-	-	-	-	-	-	-	-	-	-	-	-	-	-	-	-	-	-	-	-	-	-
21	100	60	40	73.33333333	-	-	-	44.5	1.51	19.51668786	72.5	90.5	24	14	20	8	10	0.801104972	0.48013245	20.2	58.2	8.989	25.899	79	169	-	-	76	5.8	22	10.28037383	3.53	0.7	4.8	-	9	4.3	0.38	0.17	0.21	22	1.088395062	118.5110867	91.06	15.06	14.68624833	4.66	1.92225	41.25
21	90	60	30	70	-	-	-	50.8	1.64	18.88756692	71	96.5	25	10	9	5	6	0.735751295	0.432926829	18.7	30.48	9.4996	15.48384	-	-	-	-	-	-	-	-	-	-	-	-	-	-	-	-	-	-	-	-	-	-	-	-	-	-
21	110	70	40	83.33333333	-	-	-	61.3	1.6	23.9453125	71	96	26	20	14	22	24	0.739583333	0.44375	27.8	52.7	17.0414	32.3051	-	-	-	-	-	-	-	-	-	-	-	-	-	-	-	-	-	-	-	-	-	-	-	-	-	-
21	100	70	30	80	-	-	-	60	1.59	23.7332384	82.5	100	30.5	22	12	22	22	0.825	0.518867925	29.5	51.4	17.7	30.84	-	-	-	-	-	-	-	-	-	-	-	-	-	-	-	-	-	-	-	-	-	-	-	-	-	-
21	90	60	30	70	-	-	-	59.2	1.51	25.96377352	80	102	27	12	10	21	19	0.784313725	0.529801325	31.2	50.2	18.4704	29.7184	-	-	-	-	-	-	-	-	-	-	-	-	-	-	-	-	-	-	-	-	-	-	-	-	-	-
21	103	80	23	87.66666667	-	-	-	46.6	1.61	17.97770148	68	87	23	12	8	8	6	0.781609195	0.422360248	17.3	60.3	8.0618	28.0998	86	182	-	-	88	4.4	25	11.68224299	4.86	0.75	4.9	-	9.5	4.6	0.41	0.16	0.25	18	0.956049383	115.6664343	93.93	5.93	15.57632399	10.53	7.037199	66.83
21	93	69	24	77	-	-	-	65.9	1.7	22.80276817	76	94	29	12	6	14	12	0.808510638	0.447058824	24.5	55.1	16.1455	36.3109	58	172	-	-	90	4.9	30	14.01869159	4.8	0.87	5.2	-	9.4	4.3	0.72	0.27	0.45	15	1.088888889	110.1371422	102.54	12.54	16.11343861	6.9	4.6368	67.2
21	110	60	50	76.66666667	-	-	-	52.4	1.54	22.09478833	79	96	27	11	10	15	16	0.822916667	0.512987013	26.5	53.6	13.886	28.0864	-	-	-	-	-	-	-	-	-	-	-	-	-	-	-	-	-	-	-	-	-	-	-	-	-	-
21	90	70	20	76.66666667	-	-	-	46	1.59	18.19548277	64	82	20	10	6	8	8	0.780487805	0.402515723	18.1	59.7	8.326	27.462	52	120	-	-	66	6.7	40	18.69158879	4.6	0.92	4.7	-	-	4.6	0.83	0.31	0.52	24	1.091851852	89.37037785	88.19	22.19	20.31694433	8.9	5.0997	57.3
21	120	70	50	86.66666667	-	-	-	55.5	1.56	22.80571992	77.5	92.5	27.5	14	18	17	16	0.837837838	0.496794872	26.4	53.7	14.652	29.8035	-	-	-	-	-	-	-	-	-	-	-	-	-	-	-	-	-	-	-	-	-	-	-	-	-	-
21	114	80	34	91.33333333	36.8	36.8	35.4	61.5	1.575	24.79213908	77	97	24.3	15	9	16	21	0.793814433	0.488888889	37.7	-	23.1855		-	-	-	-	-	-	-	-	-	-	-	-	-	-	-	-	-	-	-	-	-	-	-	-	-	-
21	108	60	48	76	36.9	36.8	35.4	62.4	1.585	24.83853954	78	100	29	25	18	20	26	0.78	0.492113565	38.4	-	23.9616		-	-	-	-	-	-	-	-	-	-	-	-	-	-	-	-	-	-	-	-	-	-	-	-	-	-
21	90	70	20	76.66666667	36.3	-	-	61.5	1.535	26.10107269	81	108	29	24	21	20	24	0.75	0.527687296	40.9	-	25.1535		-	-	-	-	-	-	-	-	-	-	-	-	-	-	-	-	-	-	-	-	-	-	-	-	-	-
21	110	70	40	83.33333333	-	-	-	63.8	1.69	22.33815343	81	98	27	18	11	15	18	0.826530612	0.479289941	24.9	54.8	15.8862	34.9624	-	-	-	-	-	-	-	-	-	-	-	-	-	-	-	-	-	-	-	-	-	-	-	-	-	-
21	100	70	30	80	-	-	-	65	1.66	23.58832922	81.5	107.5	32	18	17	20	20	0.758139535	0.490963855	27.5	52.9	17.875	34.385	-	-	-	-	-	-	-	-	-	-	-	-	-	-	-	-	-	-	-	-	-	-	-	-	-	-
21	120	80	40	93.33333333	-	-	-	61.2	1.64	22.75431291	-	100	28	28	18	20	22	-	-	25.1	54.6	15.3612	33.4152	-	-	-	-	-	-	-	-	-	-	-	-	-	-	-	-	-	-	-	-	-	-	-	-	-	-
21	115	75	40	88.33333333	-	-	-	46.9	1.52	20.29951524	70	90	24	20	20	20	24	0.777777778	0.460526316	22.9	56.2	10.7401	26.3578	84	202	-	-	75	7	28	13.08411215	4.47	0.81	4.8	-	9.4	4	0.54	0.21	0.33	20	1.296296296	112.4364303	91.06	16.06	16.15322488	7.26	3.925482	54.07
21	100	70	30	80	-	-	-	48.4	1.56	19.88823143	72	91	23	6	6	1	10	0.791208791	0.461538462	21.7	57.1	10.5028	27.6364	-	-	-	-	-	-	-	-	-	-	-	-	-	-	-	-	-	-	-	-	-	-	-	-	-	-
21	100	60	40	73.33333333	-	-	-	48	1.58	19.22768787	73	92	22	12	6	12	12	0.793478261	0.462025316	20.1	58.3	9.648	27.984	-	-	-	-	-	-	-	-	-	-	-	-	-	-	-	-	-	-	-	-	-	-	-	-	-	-
21	100	60	40	73.33333333	-	-	-	69.3	1.64	25.76591315	82	104	26	18	8	10	12	0.788461538	0.5	30	51	20.79	35.343	-	-	-	-	-	-	-	-	-	-	-	-	-	-	-	-	-	-	-	-	-	-	-	-	-	-
22	90	59	31	70	-	-	-	56	1.51	24.5603263	81	100.5	26.5	16	18	10	20	0.805970149	0.536423841	29.4	51.5	16.464	28.84	70	157	-	-	83	6.1	23	10.74766355	4.48	0.63	4.8	-	8.6	3.8	0.27	0.12	0.15	20	1.250123457	121.8135437	91.06	8.06	17.05978341	4.6	2.737	59.5
22	110	70	40	83.33333333	-	-	-	50.9	1.56	20.91551611	67	89	27	14	14	10	12	0.752808989	0.429487179	11.3	64.7	5.7517	32.9323	-	-	-	-	-	-	-	-	-	-	-	-	-	-	-	-	-	-	-	-	-	-	-	-	-	-
22	100	80	20	86.66666667	-	-	-	49.2	1.54	20.74548828	72	95	24	11	9	13	10	0.757894737	0.467532468	23.4	55.9	11.5128	27.5028	73	167	-	-	77	3.8	29	13.55140187	4.09	0.77	5.2	-	9.7	4.1	0.82	0.32	0.5	12	0.722469136	113.8249575	102.54	25.54	17.59922321	6.8	4.2432	62.4
22	110	70	40	83.33333333	-	-	-	55.6	1.6	21.71875	70	96	-	12	8	12	8	0.729166667	0.4375	23.8	55.6	13.2328	30.9136	-	-	-	-	-	-	-	-	-	-	-	-	-	-	-	-	-	-	-	-	-	-	-	-	-	-
22	110	70	40	83.33333333	-	-	-	62.6	1.63	23.56129324	77	103	26.5	12	5	18	10	0.747572816	0.472392638	27.7	52.7	17.3402	32.9902	-	-	-	-	-	-	-	-	-	-	-	-	-	-	-	-	-	-	-	-	-	-	-	-	-	-
22	110	80	30	90	-	-	-	50.6	1.62	19.28059747	72	92	24	8	6	5	12	0.782608696	0.444444444	20	58.3	10.12	29.4998	58	141	-	-	72	5.8	19	8.878504673	4.68	0.71	4.8	-	9.4	4.3	0.59	0.25	0.34	20	1.031111111	116.6589068	91.06	19.06	12.50493616	8	5.768	70.21
22	100	70	30	80	-	-	-	57.6	1.56	23.66863905	82	101.5	27.5	12	8	16	8	0.807881773	0.525641026	30.6	50.6	17.6256	29.1456	103	201	-	-	84	5.2	30	14.01869159	4.91	0.82	5	-	9.7	4.5	0.53	0.19	0.34	21	1.078518519	111.1140001	96.8	12.8	17.09596535	6.7	4.154	62
22	110	60	50	76.66666667	-	-	-	59	1.6	23.046875	78.5	98.5	27	12	6	12	16	0.796954315	0.490625	27.4	52.9	16.166	31.211	-	-	-	-	-	-	-	-	-	-	-	-	-	-	-	-	-	-	-	-	-	-	-	-	-	-
24	100	70	30	80	-	-	-	61.7	1.69	21.60288505	77	99	29	12	6	10	14	0.777777778	0.455621302	24.2	55.3	14.9314	34.1201	-	-	-	-	-	-	-	-	-	-	-	-	-	-	-	-	-	-	-	-	-	-	-	-	-	-
25	100	70	30	80	-	-	-	55.4	1.55	23.05931322	75	95	27	18	10	10	10	0.789473684	0.483870968	15.6	61.6	8.6424	34.1264	-	-	-	-	-	-	-	-	-	-	-	-	-	-	-	-	-	-	-	-	-	-	-	-	-	-
28	90	60	30	70	-	-	-	48.8	1.56	20.05259698	75	88	24	12	10	8	16	0.852272727	0.480769231	22.4	56.6	10.9312	27.6208	44	152	-	-	78	5.3	32	14.95327103	3.86	0.75	4.9	-	9.1	3.7	0.68	0.29	0.39	19	1.020740741	110.2776015	93.93	15.93	19.9376947	7.6	4.56912	60.12
-	-	-	-	-	-	-	-	-	-	-	-	-	-	-	-	-	-	-	-	-	-	-	-	124	191	-	-	90	7.3	26	12.14953271	4.83	0.81	5.2	-	9.6	4.8	0.5	0.21	0.29	23	1.622222222	-	102.54	12.54	14.9994231	6.15	2.892345	47.03
-	96	60	36	72	-	-	-	47.1	1.62	17.9469593	69.5	88	22.8	12	8	12	10	0.789772727	0.429012346	16.8	60.7	7.9128	28.5897	117	169	-	-	77	7	26	12.14953271	5.2	0.81	5.1	-	9.9	4.4	0.57	0.21	0.36	15	1.330864198	-	99.67	22.67	14.9994231	9.41	6.076037	64.57
-	90	70	20	76.66666667	-	-	-	62.1	1.58	24.87582118	78	104	-	21	25	18	23	0.75	0.493670886	29.1	51.7	18.0711	32.1057	82	171	-	-	70	4.4	19	8.878504673	5.91	0.7	4.7	-	9.1	3.7	0.6	0.21	0.39	19	0.760493827	-	88.19	18.19	12.6835781	5.5	3.2065	58.3
-	-	-	-	-	36.6	36.7	35.4	58	1.46	27.20960781	71	98	24	23	10	15	25	0.724489796	0.48630137	45.7	-	26.506		98	162	51.6	112	81	7.94	27.82	13	6	0.57	5.3	0.544	-	-	-	-	-	-	1.588	-	105.41	24.41	22.80701754	-	-	-
-	110	70	40	83.33333333	37.1	36.9	34.6	58.6	1.53	25.03310692	72	98	24.5	19	11	23	17	0.734693878	0.470588235	41.8	-	24.4948		69	170	55.9	89.5	82	9.08	38.52	18	3.7	0.58	5.2	0.095	-	-	-	-	-	-	1.838419753	-	102.54	20.54	31.03448276	-	-	-
-	-	-	-	-	-	-	-	-	-	-	-	-	-	-	-	-	-	-	-	-	-	-	-	103	160	55.8	91.9	78	4.56	25.68	12	5.1	0.7	5.3	0.323	-	-	-	-	-	-	0.878222222	-	105.41	27.41	17.14285714	-	-	-
-	-	-	-	-	-	-	-	-	-	-	-	-	-	-	-	-	-	-	-	-	-	-	-	103	112	40.9	67.7	75	7.98	34.24	16	3.6	0.71	5.3	0.323	-	-	-	-	-	-	1.477777778	-	105.41	30.41	22.53521127	-	-	-
-	-	-	-	-	-	-	-	-	-	-	-	-	-	-	-	-	-	-	-	-	-	-	-	52	143	65.9	65.2	78	2.73	29.96	14	4.5	0.72	5.1	0.323	-	-	-	-	-	-	0.525777778	-	99.67	21.67	19.44444444	-	-	-
-	-	-	-	-	-	-	-	-	-	-	-	-	-	-	-	-	-	-	-	-	-	-	-	143	187	65.6	92.5	82	7.72	23.54	11	5.1	0.73	5.4	0.052	-	-	-	-	-	-	1.563061728	-	108.28	26.28	15.06849315	-	-	-
-	110	60	50	76.66666667	37.3	37.1	36.3	54.2	1.55	22.55983351	75	90	22	11	8	17	17	0.833333333	0.483870968	34.8	-	18.8616		44	117	44.7	62.9	83	8.75	19.26	9	1.9	0.73	5.4	0.323	-	-	-	-	-	-	1.793209877	-	108.28	25.28	12.32876712	-	-	-
-	-	-	-	-	-	-	-	-	-	-	-	-	-	-	-	-	-	-	-	-	-	-	-	66	122	54.3	60.9	77	9.29	25.68	12	4.3	0.74	4.9	0.009	-	-	-	-	-	-	1.766246914	-	93.93	16.93	16.21621622	-	-	-
-	-	-	-	-	-	-	-	-	-	-	-	-	-	-	-	-	-	-	-	-	-	-	-	116	145	47.5	80.5	82	8.52	38.52	18	6.9	0.76	5.4	-	-	-	-	-	-	-	1.725037037	-	108.28	26.28	23.68421053	-	-	-
-	120	80	40	93.33333333	36.9	36.7	36.2	59.1	1.57	23.97663191	67	89	26	20	14	15	18	0.752808989	0.426751592	38.3	-	22.6353		59	123	68.8	51.9	78	9.39	23.54	11	3.6	0.79	4.8	0.323	-	-	-	-	-	-	1.808444444	-	91.06	13.06	13.92405063	-	-	-
-	100	60	44	70.66666667	36.6	36.5	34.4	48.5	1.65	17.81450872	66	80	20	9	5	15	11	0.825	0.4	24.8	-	12.028		103	158	43.2	106.5	80	3.14	23.54	11	4.3	0.82	5	0.323	-	-	-	-	-	-	0.620246914	-	96.8	16.8	13.41463415	-	-	-
-	-	-	-	-	-	-	-	-	-	-	-	-	-	-	-	-	-	-	-	-	-	-	-	146	176	46	106.7	75	4.65	23.54	11	4.5	0.87	5.4	0.323	-	-	-	-	-	-	0.861111111	-	108.28	33.28	12.64367816	-	-	-
-	-	-	-	-	-	-	-	-	-	-	-	-	-	-	-	-	-	-	-	-	-	-	-	64	174	59	111.9	79	8.37	25.68	12	4.9	0.9	5.3	0.323	-	-	-	-	-	-	1.632666667	-	105.41	26.41	13.33333333	-	-	-
-	-	-	-	-	-	-	-	-	-	-	-	-	-	-	-	-	-	-	-	-	-	-	-	-	-	-	-	-	-	-	-	-	-	-	-	-	-	-	-	-	-	-	-	-	-	-	-	-	-
-	110	70	40	83.33333333	-	-	-	46.5	1.54	19.60701636	68	89	24	22	20	22	18	0.764044944	0.441558442	21.7	57	10.0905	26.505	-	-	-	-	-	-	-	-	-	-	-	-	-	-	-	-	-	-	-	-	-	-	-	-	-	-
-	110	80	30	90	-	-	-	53	1.53	22.64086462	68	88	24	16	10	12	12	0.772727273	0.444444444	27.3	53	14.469	28.09	-	-	-	-	-	-	-	-	-	-	-	-	-	-	-	-	-	-	-	-	-	-	-	-	-	-
-	110	70	40	83.33333333	-	-	-	52.6	1.56	21.61406969	77.5	95.5	28	30	20	28	30	0.811518325	0.496794872	24.7	54.9	12.9922	28.8774	-	-	-	-	-	-	-	-	-	-	-	-	-	-	-	-	-	-	-	-	-	-	-	-	-	-
-	110	80	30	90	36.8	36.1	34.8	50.2	1.6	19.609375	66	93	24	8	2	2	2	0.709677419	0.4125	19.9	58.4	9.9898	29.3168	-	-	-	-	-	-	-	-	-	-	-	-	-	-	-	-	-	-	-	-	-	-	-	-	-	-
-	100	80	20	86.66666667	-	-	-	54.6	1.63	20.55026535	70	88	25	20	6	12	8	0.795454545	0.429447853	22.3	56.7	12.1758	30.9582	-	-	-	-	-	-	-	-	-	-	-	-	-	-	-	-	-	-	-	-	-	-	-	-	-	-
-	120	80	40	93.33333333	-	-	-	58.9	1.6	23.0078125	81	96	29.5	28	10	22	18	0.84375	0.50625	27.5	52.9	16.1975	31.1581	-	-	-	-	-	-	-	-	-	-	-	-	-	-	-	-	-	-	-	-	-	-	-	-	-	-
-	110	78	32	88.66666667	-	-	-	52.4	1.65	19.24701561	67	89	24	8	6	8	8	0.752808989	0.406060606	47.9	59.9	25.0996	31.3876	-	-	-	-	-	-	-	-	-	-	-	-	-	-	-	-	-	-	-	-	-	-	-	-	-	-
-	90	70	20	76.66666667	-	-	-	62.1	1.69	21.74293617	-	101.5	31	22	18	16	18	-	-	26.2	53.8	16.2702	33.4098	-	-	-	-	-	-	-	-	-	-	-	-	-	-	-	-	-	-	-	-	-	-	-	-	-	-
-	110	70	40	83.33333333	-	-	-	69.6	1.59	27.53055654	82	111	28.5	30	28	30	26	0.738738739	0.51572327	31.8	49.7	22.1328	34.5912	-	-	-	-	-	-	-	-	-	-	-	-	-	-	-	-	-	-	-	-	-	-	-	-	-	-
-	110	60	50	76.66666667	36.7	36.6	35.7	44.3	1.55	18.43912591	67	82	23	15	3	13	10	0.817073171	0.432258065	25.1	-	11.1193		-	-	-	-	-	-	-	-	-	-	-	-	-	-	-	-	-	-	-	-	-	-	-	-	-	-
-	90	60	30	70	36.1	36.7	36.8	48.9	1.6	19.1015625	65	89	20	11	6	11	11	0.730337079	0.40625	27	-	13.203		-	-	-	-	-	-	-	-	-	-	-	-	-	-	-	-	-	-	-	-	-	-	-	-	-	-
-	110	60	50	76.66666667	35.4	36.9	35.4	48.9	1.6	19.1015625	74	90	22	14	5	16	14	0.822222222	0.4625	27.4	-	13.3986		-	-	-	-	-	-	-	-	-	-	-	-	-	-	-	-	-	-	-	-	-	-	-	-	-	-
-	100	60	40	73.33333333	35.5	36.6	35.4	49.4	1.54	20.82981953	76	93	25	23	7	16	20	0.817204301	0.493506494	32.3	-	15.9562		-	-	-	-	-	-	-	-	-	-	-	-	-	-	-	-	-	-	-	-	-	-	-	-	-	-
-	110	70	40	83.33333333	35.6	36.7	35.5	52	1.56	21.36752137	70	92	27.5	21	13	26	24	0.760869565	0.448717949	36.5	-	18.98		-	-	-	-	-	-	-	-	-	-	-	-	-	-	-	-	-	-	-	-	-	-	-	-	-	-
-	90	60	30	70	36.3	36.8	35.1	62.3	1.66	22.60850631	74	95	27.5	10	11	15	25	0.778947368	0.445783133	37.2	-	23.1756		-	-	-	-	-	-	-	-	-	-	-	-	-	-	-	-	-	-	-	-	-	-	-	-	-	-
-	110	60	50	76.66666667	37	36.9	36.2	67.9	1.63	25.55609921	80	102	28	25	9	17	21	0.784313725	0.490797546	35.6	-	24.1724		-	-	-	-	-	-	-	-	-	-	-	-	-	-	-	-	-	-	-	-	-	-	-	-	-	-
-	110	70	40	83.33333333	35.7	36.9	35.1	62.6	1.58	25.0761096	77	106	28	27	16	21	18	0.726415094	0.487341772	40.1	-	25.1026		-	-	-	-	-	-	-	-	-	-	-	-	-	-	-	-	-	-	-	-	-	-	-	-	-	-
-	110	70	40	83.33333333	35.4	36.8	36.8	64.3	1.54	27.11249789	81	97	27	18	13	27	37	0.835051546	0.525974026	43.5	-	27.9705		-	-	-	-	-	-	-	-	-	-	-	-	-	-	-	-	-	-	-	-	-	-	-	-	-	-
-	-	-	-	-	-	-	-	-	-	-	-	-	-	-	-	-	-	-	-	-	-	-	-	-	-	-	-	-	-	-	-	-	-	-	-	-	-	-	-	-	-	-	-	-	-	-	-	-	-
[truncated: 18 more columns]
