# Supplementary material for: Sex Differences in the Physiological Network of Healthy Young Subjects
Source: Front Physiol. 2021 May 11;12:678507. doi: 10.3389/fphys.2021.678507 (PMC8144508; doi:10.3389/fphys.2021.678507)
Supplement: Supplementary file 3 [file Data_Sheet_2.CSV]

D1	P0	P1	DP0	DP1	T0	T1	T2	B0	B1	DB1	B2	B3	B4	B6	B7	B8	B9	DB2	DB3	B10	B11	DB4	DB5	M1	M2	M3	M4	M5	M6	M7	M8	M9	M10	M12	M13	M17	M18	M19	M20	M21	M22	DM0	DM1	DM2	DM3	DM4	H0	H1	DH1
age	systolic blood pressure	diastolic blood pressure	pulse pressure	mean arterial pressure	axillary temperature	tympanic temperature	wrist temperature	weight	height	body mass index	waist circumference	hip circumference	arm circumference	triceps plycometry	biceps plycometry	suprailiac plycometry	subescapular plycometry	waist to hip ratio	waist to height ratio	body fat percentage	body water	body fat	total body water	triglycerides	total cholesterol	HDL	LDL	glucose	basal insulin	urea	BUN	uric acid	creatinine	HbA1c	C-reactive protein	Calcium	Phosphorus	total bilirrubin	direct bilirrubin	indirect bilirrubin	aspartate aminotransferase	HOMA	estimated glomerular filtration rate	eAG (in mg/dl)	eAG-Fasting glucose	BUN/Creatinine ratio	leukocytes	neutrophils	total neutrophils percentage
years old	mmHg	mmHg	mmHg	mmHg	°C	°C	°C	kg	m	kg/m2	cm	cm	cm	cm	cm	cm	cm	-	-	%	%	kg	kg	mg/dL	mg/dL	mg/dL	mg/dL	mg/dL	uUI/mL	mg/dL	mg/dL	mg/dL	mg/dL	%	mg/L	mmol/L	mmol/L	mg/dL	mg/dL	mg/dL	IU/L	-	ml/min	28.7 x HbA1c — 46.7	-	-	109/L	109/L	%
18	110	60	50	77	36.3	-	-	49.1	1.64	18.3	63	86	22	8	5	10	8	0.73255814	0.384146341	7.2	-	3.5352		-	-	-	-	-	-	-	-	-	-	-	-	-	-	-	-	-	-	-	-	-	-	-	-	-	-
18	112	80	32	91	36.8	36.9	35.6	51.3	1.61	19.8	70	88	24	24	10	12	16	0.795454545	0.434782609	29.2	-	14.9796		-	-	-	-	-	-	-	-	-	-	-	-	-	-	-	-	-	-	-	-	-	-	-	-	-	-
18	120	70	50	87	36.6	35.6	35.4	64	1.725	21.5	77	90	25	20	13	22	14	0.855555556	0.446376812	12.2	64	7.808	40.96	-	-	-	-	-	-	-	-	-	-	-	-	-	-	-	-	-	-	-	-	-	-	-	-	-	-
18	110	70	40	83	36.1	-	-	58.6	1.62	22.3	76	91	27	15	11	20	18	0.835164835	0.469135802	20	-	11.72		-	-	-	-	-	-	-	-	-	-	-	-	-	-	-	-	-	-	-	-	-	-	-	-	-	-
18	120	80	40	93	36.8	36.8	35.8	69.6	1.74	23	79	92	26	13	5	11	16	0.858695652	0.454022989	23	-	16.008		-	-	-	-	-	-	-	-	-	-	-	-	-	-	-	-	-	-	-	-	-	-	-	-	-	-
18	120	80	40	93	36.3	-	-	59	1.6	23	74	96	26	20	11	18	15	0.770833333	0.4625	33.1	-	19.529		-	-	-	-	-	-	-	-	-	-	-	-	-	-	-	-	-	-	-	-	-	-	-	-	-	-
18	120	80	40	93	36	36.1	35.7	74.1	1.76	23.9	80	102	32	8	0	4	9	0.784313725	0.454545455	18.2	59.7	13.4862	44.2377	-	-	-	-	-	-	-	-	-	-	-	-	-	-	-	-	-	-	-	-	-	-	-	-	-	-
18	110	70	40	83	37	-	-	72.2	1.685	25.4	82	93	25	18	6	19	21	0.88172043	0.486646884	22.4	-	16.1728		-	-	-	-	-	-	-	-	-	-	-	-	-	-	-	-	-	-	-	-	-	-	-	-	-	-
18	102	60	42	74	36.3	36.7	35.6	75.9	1.705	26.1	85	101	29.5	15	8	16	14	0.841584158	0.498533724	25.7	-	19.5063		-	-	-	-	-	-	-	-	-	-	-	-	-	-	-	-	-	-	-	-	-	-	-	-	-	-
18	-	-	-	-	-	-	-	-	-	-	-	-	-	-	-	-	-	-	-	-	-			116	187	67.3	101.7	94	2.91	39	18	5.6	0.98	5.5	0.302	-	-	-	-	-	-	0.675407407	112.0966036	111.15	17.15	18.36734694	7.05	2.79885	39.7
19	110	60	50	77	36.1	36.8	35.2	54.2	1.675	19.3	67.5	87	22.5	11	5	11	8	0.775862069	0.402985075	13.7	-	7.4254		-	-	-	-	-	-	-	-	-	-	-	-	-	-	-	-	-	-	-	-	-	-	-	-	-	-
19	120	60	60	80	36	37	35.7	56.6	1.67	20.3	82	91	25	11	21	10	13	0.901098901	0.491017964	10.4	65.4	5.8864	37.0164	65	160	44.6	108.1	75	9.04	26	12	4.9	0.93	5.1	0.302	-	-	-	-	-	-	1.674074074	118.5872896	99.67	24.67	12.90322581	5.31	2.532339	47.69
19	117	70	47	86	-	-	-	68.6	1.73	22.9	87	102	30	10	40	18	10	0.852941176	0.502890173	16.6	60.8	11.3876	41.7088	-	-	-	-	-	-	-	-	-	-	-	-	-	-	-	-	-	-	-	-	-	-	-	-	-	-
19	118	78	40	91	36.7	-	-	67.5	1.7	23.4	85	94	28	23	18	20	16	0.904255319	0.5	23.7	-	15.9975		-	-	-	-	-	-	-	-	-	-	-	-	-	-	-	-	-	-	-	-	-	-	-	-	-	-
19	120	70	50	87	36.2	35.7	36.3	67.9	1.68	24.1	78	94	31	8	5	28	20	0.829787234	0.464285714	7.3	67.6	4.9567	45.9004	-	-	-	-	-	-	-	-	-	-	-	-	-	-	-	-	-	-	-	-	-	-	-	-	-	-
19	120	80	40	93	-	36.7	35.7	80.2	1.77	25.6	91	103	29	16	14	26	30	0.883495146	0.514124294	23.2	56	18.6064	44.912	56	152	41.6	109.7	86	8.05	28	13	6.2	1.01	4.8	0.302	-	-	-	-	-	-	1.709382716	107.3271228	91.06	5.06	12.87128713	5.3	3.2012	60.4
20	120	80	40	93	-	-	-	60.3	1.68	21.4	87	103	28.5	14	12	14	18	0.844660194	0.517857143	18.3	59.6	11.0349	35.9388	54	159	-	-	80	6.2	30	14.01869159	5.72	1.01	4.7	-	9.6	4	0.74	0.28	0.46	23	1.224691358	106.5758329	88.19	8.19	13.87989266	-	-	-
20	120	70	50	87	-	-	-	62.7	1.7	21.7	76.5	97.5	29.2	10	16	-	10	0.784615385	0.45	13.4	63.2	8.4018	39.6264	62	159	-	-	90	6.7	33	15.42056075	3.27	0.92	5.1	-	10.2	4.4	0.95	0.33	0.62	22	1.488888889	119.3064143	99.67	9.67	16.76147908	4.4	2.002	45.5
20	120	60	60	80	-	-	-	67.2	1.73	22.5	80	100	26	16	12.5	19.5	24	0.8	0.462427746	11.2	64.8	7.5264	43.5456	82	200	-	-	70	4	30	14.01869159	6.73	1.06	5	-	9.6	4.3	0.75	0.26	0.49	22	0.691358025	100.528334	96.8	26.8	13.22518075	-	-	-
20	110	70	40	83	-	-	-	68.9	1.75	22.5	78	101	33	6	2	8	8	0.772277228	0.445714286	11.6	64.5	7.9924	44.4405	40	141	-	-	82	4.4	33	15.42056075	6.8	0.91	5.3	-	9.3	3.6	0.51	0.22	0.29	24	0.890864198	120.8933002	105.41	23.41	16.94567115	-	-	-
20	110	60	50	77	-	-	-	66.5	1.63	25	86	96	27	16	4	32	40	0.895833333	0.527607362	19.5	58.7	12.9675	39.0355	126	166	-	-	82	6.5	42	19.62616822	6.13	1.01	5.1	-	9.8	3.6	0.83	0.32	0.51	24	1.316049383	106.5758329	99.67	17.67	19.43184972	8.5	5.916	69.6
20	100	70	30	80	-	-	-	75.2	1.73	25.1	82	106	31	8	10	10	14	0.773584906	0.473988439	16.5	60.9	12.408	45.7968	-	-	-	-	-	-	-	-	-	-	-	-	-	-	-	-	-	-	-	-	-	-	-	-	-	-
20	120	80	40	93	-	-	-	74.7	1.71	25.5	88	99	30	20	12	36	54	0.888888889	0.514619883	21.1	57.5	15.7617	42.9525	-	-	-	-	-	-	-	-	-	-	-	-	-	-	-	-	-	-	-	-	-	-	-	-	-	-
20	110	70	40	83	-	-	-	86.2	1.79	26.9	89	111	32	7	4	10	15	0.801801802	0.497206704	23.4	55.9	20.1708	48.1858	-	-	-	-	-	-	-	-	-	-	-	-	-	-	-	-	-	-	-	-	-	-	-	-	-	-
20	115	70	45	85	-	-	-	81.6	1.74	27	93.5	109	32	14	14	26	18	0.857798165	0.537356322	23.1	56.1	18.8496	45.7776	102	151	-	-	79	7.4	39	18.22429907	6.1	0.84	5.2	-	10	3.9	0.52	0.23	0.29	22	1.44345679	126.0430685	102.54	23.54	21.69559413	-	-	-
20	120	70	50	87	-	-	-	75.3	1.67	27	91.5	102.5	31.5	15	15	15	10	0.892682927	0.547904192	19.1	59	14.3823	44.427	-	-	-	-	-	-	-	-	-	-	-	-	-	-	-	-	-	-	-	-	-	-	-	-	-	-
20	100	70	30	80	-	-	-	79.3	1.71	27.1	93	107	33	12	2	17	0	0.869158879	0.543859649	22.6	56.5	17.9218	44.8045	-	-	-	-	-	-	-	-	-	-	-	-	-	-	-	-	-	-	-	-	-	-	-	-	-	-
21	120	80	40	93	-	-	-	58	1.69	20.3	74	91	27	2	0	4	2	0.813186813	0.437869822	-	-	-	-	-	-	-	-	-	-	-	-	-	-	-	-	-	-	-	-	-	-	-	-	-	-	-	-	-	-
21	120	80	40	93	-	-	-	69	1.82	20.8	81	91.5	28	14	6	12	14	0.885245902	0.445054945	12.8	63.6	8.832	43.884	-	-	-	-	-	-	-	-	-	-	-	-	-	-	-	-	-	-	-	-	-	-	-	-	-	-
21	100	70	30	80	-	-	-	62.8	1.71	21.5	74	94	27	12	6	24	12	0.787234043	0.432748538	8.6	66.7	5.4008	41.8876	82	188	-	-	72	6.1	22	10.28037383	4.88	0.94	4.9	-	10.3	4.2	0.76	0.29	0.47	19	1.084444444	115.4305992	93.93	21.93	10.9365679	-	-	-
21	120	70	50	87	-	-	-	68.2	1.74	22.5	80	93.5	31	26	20	24	24	0.855614973	0.459770115	15.9	61.3	10.8438	41.8066	-	-	-	-	-	-	-	-	-	-	-	-	-	-	-	-	-	-	-	-	-	-	-	-	-	-
21	120	80	40	93	-	-	-	75.7	1.76	24.4	89	101	33	18	10	25	20	0.881188119	0.505681818	9.8	65.8	7.4186	49.8106	51	146	-	-	83	5.9	29	13.55140187	5.84	0.97	5	-	9.6	3.8	0.81	0.32	0.49	18	1.209135802	111.1285117	96.8	13.8	13.97051739	4.73	1.983289	41.93
21	110	70	40	83	-	-	-	75	1.69	26.3	86	97	31	14	12	12	14	0.886597938	0.50887574	18	59.8	13.5	44.85	-	-	-	-	-	-	-	-	-	-	-	-	-	-	-	-	-	-	-	-	-	-	-	-	-	-
21	110	70	40	83	-	-	-	75.6	1.67	27.1	85	103	35	10	6	8	12	0.825242718	0.508982036	19.2	58.9	14.5152	44.5284	-	-	-	-	-	-	-	-	-	-	-	-	-	-	-	-	-	-	-	-	-	-	-	-	-	-
21	120	76	44	91	-	-	-	78	1.69	27.3	84	100	35	8	2	16	6	0.84	0.49704142	19.7	58.6	15.366	45.708	-	-	-	-	-	-	-	-	-	-	-	-	-	-	-	-	-	-	-	-	-	-	-	-	-	-
22	110	80	30	90	-	-	-	49.5	1.55	20.6	67	93	26	16	8	10	10	0.720430108	0.432258065	22	56.9	10.89	28.1655	-	-	-	-	-	-	-	-	-	-	-	-	-	-	-	-	-	-	-	-	-	-	-	-	-	-
22	110	70	40	83	-	-	-	59.5	1.63	22.4	78	92	30.5	14	4	10	14	0.847826087	0.478527607	14.6	62.3	8.687	37.0685	105	127	-	-	79	4.1	21	9.813084112	6.81	1.2	4.9	-	9.7	2.6	0.57	0.24	0.33	25	0.799753086	85.32015721	93.93	14.93	8.177570093	5.21	3.33961	64.1
22	110	75	35	87	-	-	-	79.4	1.74	26.2	90	105	30	12	6	20	14	0.857142857	0.517241379	22.1	56.8	17.5474	45.0992	-	-	-	-	-	-	-	-	-	-	-	-	-	-	-	-	-	-	-	-	-	-	-	-	-	-
22	-	-	-	-	-	-	-	-	-	-	-	-	-	-	-	-	-	-	-	-	-			92	185	59.9	105.6	88	7.7	19.26	9	5.8	0.82	5.8	0.009	-	-	-	-	-	-	1.67308642	125.5216841	119.76	31.76	10.97560976	5.7	2.95602	51.86
23	110	70	40	83	-	-	-	67.3	1.78	21.2	76	95.5	28	14	12	12	16	0.795811518	0.426966292	13.3	63.2	8.9509	42.5336	119	109	-	-	81	6.6	25	11.68224299	5.89	1.03	5	-	9.5	3.6	0.66	0.29	0.37	28	1.32	101.9085958	96.8	15.8	11.34198349	4.97	2.48997	50.1
23	100	70	30	80	-	-	-	68.4	1.74	22.6	81	94	27	18	12	24	22	0.861702128	0.465517241	11.8	64.3	8.0712	43.9812	-	-	-	-	-	-	-	-	-	-	-	-	-	-	-	-	-	-	-	-	-	-	-	-	-	-
23	116	70	46	85	36.3	-	-	66.4	1.705	22.8	84	95	25.5	14	10	24	18	0.884210526	0.492668622	20.7	-	13.7448		-	-	-	-	-	-	-	-	-	-	-	-	-	-	-	-	-	-	-	-	-	-	-	-	-	-
23	110	70	40	83	-	-	-	75.8	1.815	23	78	99	30	2	0	0	4	0.787878788	0.429752066	7.7	67.3	5.8366	51.0134	93	150	-	-	86	3.7	29	13.55140187	5.24	1.04	5.4	-	9.2	4.2	0.78	0.27	0.51	18	0.785679012	100.7251017	108.28	22.28	13.03019411	-	-	-
23	110	80	30	90	-	-	-	70.5	1.69	24.7	82	95	29	8	2	10	12	0.863157895	0.485207101	19.6	58.6	13.818	41.313	-	-	-	-	-	-	-	-	-	-	-	-	-	-	-	-	-	-	-	-	-	-	-	-	-	-
23	110	70	40	83	-	-	-	74.1	1.69	25.9	82	101	33	7	2	5	7	0.811881188	0.485207101	21.4	57.2	15.8574	42.3852	-	-	-	-	-	-	-	-	-	-	-	-	-	-	-	-	-	-	-	-	-	-	-	-	-	-
25	120	80	40	93	-	-	-	68	1.67	24.4	86	101	33	16	10	9	16	0.851485149	0.51497006	9.1	66.3	6.188	45.084	70	118	-	-	79	2.5	48	22.42990654	4.8	1.05	4.8	-	9.7	4.1	0.84	0.3	0.54	24	0.487654321	98.17742933	91.06	12.06	21.36181575	-	-	-
27	110	70	40	83	-	-	-	83.3	1.79	26	91	109	31	11	12	10	19	0.834862385	0.508379888	22.2	56.7	18.4926	47.2311	-	-	-	-	-	-	-	-	-	-	-	-	-	-	-	-	-	-	-	-	-	-	-	-	-	-
-	100	60	40	73	-	-	-	50.1	1.67	18	63	87	-	10	6	8	12	0.724137931	0.377245509	-	71		35.571	-	-	-	-	-	-	-	-	-	-	-	-	-	-	-	-	-	-	-	-	-	-	-	-	-	-
-	110	70	40	83	-	-	-	46.1	1.55	19.2	68	87	25	22	18	20	24	0.781609195	0.438709677	20.4	58.1	9.4044	26.7841	-	-	-	-	-	-	-	-	-	-	-	-	-	-	-	-	-	-	-	-	-	-	-	-	-	-
-	110	70	40	83	36	36.8	35	55.3	1.69	19.4	71.5	77.5	24.5	5	3	9	8	0.922580645	0.423076923	11	-	6.083		-	-	-	-	-	-	-	-	-	-	-	-	-	-	-	-	-	-	-	-	-	-	-	-	-	-
-	110	70	40	83	36.5	36.8	35.9	58.5	1.71	20	69	88	23	13	5	11	13	0.784090909	0.403508772	16.4	-	9.594		-	-	-	-	-	-	-	-	-	-	-	-	-	-	-	-	-	-	-	-	-	-	-	-	-	-
-	100	60	40	73	-	-	-	51.2	1.59	20.3	73	93	-	16	14	28	16	0.784946237	0.459119497	22.5	56.5	11.52	28.928	-	-	-	-	-	-	-	-	-	-	-	-	-	-	-	-	-	-	-	-	-	-	-	-	-	-
-	100	60	40	73	35.9	36.5	35.2	62.8	1.755	20.4	78	95.5	23	11	7	8	9	0.816753927	0.444444444	18	-	11.304		72	143	63.5	69.9	81	4.1	21.4	10	6.2	1.07	5.5	0.323	-	-	-	-	-	-	0.82	-	111.15	30.15	9.345794393	5.41	2.958188	54.68
-	110	70	40	83	-	-	-	54.2	1.61	20.9	80	91.2	25.5	24	24	20	26	0.877192982	0.49689441	23.3	55.9	12.6286	30.2978	-	-	-	-	-	-	-	-	-	-	-	-	-	-	-	-	-	-	-	-	-	-	-	-	-	-
-	120	80	40	93	36.7	37.6	35.7	63.4	1.74	20.9	80	98	27	18	10	20	16	0.816326531	0.459770115	11.9	64.3	7.5446	40.7662	-	-	-	-	-	-	-	-	-	-	-	-	-	-	-	-	-	-	-	-	-	-	-	-	-	-
-	110	80	30	90	-	-	-	50.9	1.53	21.7	71	91	23	14	10	16	20	0.78021978	0.464052288	25	54.7	12.725	27.8423	-	-	-	-	-	-	-	-	-	-	-	-	-	-	-	-	-	-	-	-	-	-	-	-	-	-
-	-	64	-	-	-	-	-	58.8	1.63	22.1	80	95	27	12	10	12	10	0.842105263	0.490797546	24.1	55.4	14.1708	32.5752	-	-	-	-	-	-	-	-	-	-	-	-	-	-	-	-	-	-	-	-	-	-	-	-	-	-
-	110	60	50	77	36.9	36.8	35.5	55.6	1.575	22.4	80	96.5	-	15	8	8	12	0.829015544	0.507936508	24.9	54.8	13.8444	30.4688	-	-	-	-	-	-	-	-	-	-	-	-	-	-	-	-	-	-	-	-	-	-	-	-	-	-
-	110	80	30	90	35.2	36.5	35.2	64.1	1.68	22.7	77	94	25.5	6	9	6	8	0.819148936	0.458333333	17	-	10.897		80	118	56.7	58.2	81	4.26	32.1	15	6.3	1.15	5.4	0.323	-	-	-	-	-	-	0.852	-	108.28	27.28	13.04347826	5.74	2.699522	47.03
-	110	80	30	90	-	-	-	78.5	1.85	22.9	88	100	33.5	10	6	12	8	0.88	0.475675676	17.3	60.3	13.5805	47.3355	-	-	-	-	-	-	-	-	-	-	-	-	-	-	-	-	-	-	-	-	-	-	-	-	-	-
-	110	70	40	83	36.5	36.7	36.8	67.8	1.72	22.9	84	99	28	15	8	16	18	0.848484848	0.488372093	21.6	-	14.6448		-	-	-	-	-	-	-	-	-	-	-	-	-	-	-	-	-	-	-	-	-	-	-	-	-	-
-	110	80	30	90	36.6	36.7	36.5	54.4	1.535	23.1	80	97	24	24	14	25	27	0.824742268	0.521172638	38	-	20.672		-	-	-	-	-	-	-	-	-	-	-	-	-	-	-	-	-	-	-	-	-	-	-	-	-	-
-	100	70	30	80	-	-	-	57.8	1.58	23.2	81	98	26	30	31	11	10	0.826530612	0.512658228	27.5	52.9	15.895	30.5762	-	-	-	-	-	-	-	-	-	-	-	-	-	-	-	-	-	-	-	-	-	-	-	-	-	-
-	100	70	30	80	-	-	-	54.7	1.53	23.4	75	96	27	20	11	11	20	0.78125	0.490196078	27.3	53	14.9331	28.991	-	-	-	-	-	-	-	-	-	-	-	-	-	-	-	-	-	-	-	-	-	-	-	-	-	-
-	110	70	40	83	37	35.1	35.6	66.4	1.68	23.5	86	98	27	21	16	26	32	0.87755102	0.511904762	16.9	60.6	11.2216	40.2384	-	-	-	-	-	-	-	-	-	-	-	-	-	-	-	-	-	-	-	-	-	-	-	-	-	-
-	100	70	30	80	-	-	-	66.4	1.68	23.5	80.5	95	29.5	22	14	30	28	0.847368421	0.479166667	17	60.6	11.288	40.2384	-	-	-	-	-	-	-	-	-	-	-	-	-	-	-	-	-	-	-	-	-	-	-	-	-	-
-	110	80	30	90	-	-	-	65	1.66	23.6	80	91	28	4	0	0	7	0.879120879	0.481927711	13.1	63.4	8.515	41.21	-	-	-	-	-	-	-	-	-	-	-	-	-	-	-	-	-	-	-	-	-	-	-	-	-	-
-	90	60	30	70	-	-	-	61.8	1.61	23.8	80	102	31	16	6	14	18	0.784313725	0.49689441	28.1	52.4	17.3658	32.3832	-	-	-	-	-	-	-	-	-	-	-	-	-	-	-	-	-	-	-	-	-	-	-	-	-	-
-	100	60	40	73	35.8	36.6	-	69.5	1.71	23.8	75	100	24	11	5	14	14	0.75	0.438596491	25.6	-	17.792		-	-	-	-	-	-	-	-	-	-	-	-	-	-	-	-	-	-	-	-	-	-	-	-	-	-
-	110	70	40	83	-	-	-	67.1	1.66	24.4	78	98	30	12	7	12	7	0.795918367	0.469879518	14.5	62.4	9.7295	41.8704	-	-	-	-	-	-	-	-	-	-	-	-	-	-	-	-	-	-	-	-	-	-	-	-	-	-
-	120	70	50	87	-	-	-	68.9	1.67	24.7	-	-	-	10	4	1	6	-	-	15	61.8	10.335	42.5802	-	-	-	-	-	-	-	-	-	-	-	-	-	-	-	-	-	-	-	-	-	-	-	-	-	-
-	100	60	40	73	-	-	-	58.7	1.54	24.8	79	96	30	12	4	6	14	0.822916667	0.512987013	28.3	52.3	16.6121	30.7001	-	-	-	-	-	-	-	-	-	-	-	-	-	-	-	-	-	-	-	-	-	-	-	-	-	-
-	110	70	40	83	36	-	35.4	64.2	1.61	24.8	82	99	25	10	8	10	10	0.828282828	0.50931677	28.9	51.9	18.5538	33.3198	-	-	-	-	-	-	-	-	-	-	-	-	-	-	-	-	-	-	-	-	-	-	-	-	-	-
-	110	70	40	83	-	-	-	75	1.74	24.8	89	104	29	12	4	18	20	0.855769231	0.511494253	19.8	58.5	14.85	43.875	-	-	-	-	-	-	-	-	-	-	-	-	-	-	-	-	-	-	-	-	-	-	-	-	-	-
-	110	80	30	90	-	-	-	67.8	1.62	25.8	82	105	29	12	10	9	9	0.780952381	0.50617284	30.4	50.8	20.6112	34.4424	-	-	-	-	-	-	-	-	-	-	-	-	-	-	-	-	-	-	-	-	-	-	-	-	-	-
-	120	70	50	87	-	-	-	66.3	1.6	25.9	89	98	29	14	12	22	20	0.908163265	0.54	30.4	50.8	20.1552	33.6804	-	-	-	-	-	-	-	-	-	-	-	-	-	-	-	-	-	-	-	-	-	-	-	-	-	-
-	120	80	40	93	36.4	-	-	64.3	1.56	26.4	81	97	25	14	16	20	21	0.835051546	0.519230769	33.5	48.5	21.5405	31.1855	-	-	-	-	-	-	-	-	-	-	-	-	-	-	-	-	-	-	-	-	-	-	-	-	-	-
-	110	70	40	83	-	-	-	69.1	1.6	27	86	99	30	24	10	24	42	0.868686869	0.5375	17.9	59.9	12.3689	41.3909	-	-	-	-	-	-	-	-	-	-	-	-	-	-	-	-	-	-	-	-	-	-	-	-	-	-
-	-	-	-	-	-	-	-	-	-	-	-	-	-	-	-	-	-	-	-	-	-			52	128	48.2	75.7	83	2.68	32.1	15	5.5	0.93	4.9	0.323	-	-	-	-	-	-	0.549234568	-	93.93	10.93	16.12903226	4.7	2.8811	61.3
-	-	-	-	-	-	-	-	-	-	-	-	-	-	-	-	-	-	-	-	-	-			74	166	46.6	109.3	89	6.01	29.96	14	5	0.97	5.3	0.011	-	-	-	-	-	-	1.320716049	-	105.41	16.41	14.43298969	5.9	3.7288	63.2
-	-	-	-	-	-	-	-	-	-	-	-	-	-	-	-	-	-	-	-	-	-			-	-	-	-	-	-	-	-	-	-	-	-	-	-	-	-	-	-	-	-	-	-	-	-	-	-
[truncated: 18 more columns]
